# Supplementary material for: Contextual flexibility in the vocal repertoire of an Amazon parrot
Source: Front Zool. 2016 Aug 26;13(1):40. doi: 10.1186/s12983-016-0169-6 (PMC5000441; doi:10.1186/s12983-016-0169-6)
Supplement: Additional file 1: — Datasets for statistical analyses by context and note-type. (XLSX 116 kb) [file 12983_2016_169_MOESM1_ESM.xlsx]

## Sheet: Context analyses
Dataset for Generalized Linear Mixed Models of acoustic parameters by behavioural context
Context	Individual	Duration	Low frequency	High frequency	Delta frequency	Harmonics
Forage	12	282.358	207	5519.2	5312.2	4
Forage	12	229.478	337.7	8395.4	8057.7	6
Forage	12	230.476	337.7	8154.2	7816.4	5
Forage	12	235.465	241.2	9119.1	8877.9	6
Forage	12	223.492	241.2	10084.1	9842.9	6
Forage	12	226.485	386	9891.1	9505.1	6
Forage	12	235.465	434.2	8540.2	8105.9	6
Forage	12	244.444	316.5	2565.3	2248.8	1
Forage	12	226.485	299.8	4431	4131.1	3
Forage	12	209.524	249.9	3015.1	2765.2	2
Forage	12	171.61	433.1	3431.5	2998.4	2
Forage	12	214.512	299.8	3081.7	2781.9	1
Forage	12	240.454	333.2	4964	4630.9	1
Forage	12	82.812	722.2	8256.7	7534.6	5
Forage	12	71.837	649.9	8016	7366	3
Forage	13	239	448.3	4234.2	3785.8	2
Forage	13	312	220.2	3457.5	3237.3	1
Forage	13	203	286.3	3721.7	3435.5	1
Forage	13	257	330.3	4228.3	3897.9	1
Forage	13	207	242.2	4052.1	3809.8	2
Forage	13	243	374.4	3986	3611.6	1
Forage	13	236	330.3	4008	3677.7	1
Forage	13	274	308.3	3677.7	3369.4	2
Forage	13	219	330.3	4162.2	3831.9	1
Forage	13	288	286.3	3875.9	3589.6	1
Forage	13	253	308.3	4118.1	3809.8	1
Forage	13	250	308.3	3875.9	3567.6	1
Forage	13	226	418.4	4118.1	3699.7	1
Forage	13	303	330.3	4426.5	4096.1	2
Forage	13	322	242.2	4206.2	3964	4
Forage	12	244	350.4	4730.1	4379.7	1
Forage	12	362	287.6	2876.1	2588.5	1
Forage	12	265	255.7	2109.1	1853.5	1
Forage	12	241	255.7	3579.1	3323.5	2
Forage	12	246	191.7	4186.3	3994.6	2
Forage	12	207	363.7	2727.4	2363.8	1
Forage	12	231	318.2	3136.5	2818.3	2
Forage	12	202	318.2	4863.9	4545.7	1
Forage	12	219	318.2	4636.6	4318.4	1
Forage	12	199	363.7	4409.3	4045.7	3
Forage	12	222	318.2	2454.7	2136.5	1
Forage	12	239	409.1	3000.2	2591	1
Forage	12	180	363.7	2318.3	1954.6	1
Forage	12	194	318.2	4182	3863.8	1
Forage	12	295	272.7	4318.4	4045.7	1
Forage	12	182	227.3	4318.4	4091.1	1
Forage	12	268	363.7	3045.6	2682	1
Forage	12	221	272.7	2545.6	2272.8	2
Forage	12	219	272.7	3363.8	3091.1	2
Forage	12	222	272.7	5091.2	4818.4	5
Forage	12	271	272.7	4682.1	4409.3	2
Forage	12	313	404.4	4493.3	4088.9	2
Forage	12	263	314.5	5841.3	5526.7	6
Forage	12	303	359.5	4358.5	3999	3
Forage	12	249	314.5	6695	6380.5	6
Forage	12	281	269.6	5122.3	4852.7	4
Forage	12	312	224.7	4718	4493.3	3
Forage	12	214	359.5	2516.2	2156.8	1
Forage	12	256	359.5	3459.8	3100.4	2
Forage	12	313	539.2	4583.2	4044	2
Alarm	CO1	248.435	469.3	7978.4	7509	4
Alarm	CO1	277.37	577.5	8842.5	8265	7
Alarm	CO1	260.408	505.3	8878.6	8373.3	6
Alarm	CO1	278.367	505.3	9420	8914.7	6
Alarm	CO1	186.576	442.9	6246.7	5803.9	3
Alarm	CO1	191.565	349.6	6013.6	5664	3
Alarm	CO1	199.546	303	6200.1	5897.1	3
Alarm	CO1	61.859	153.2	10381.7	10228.5	0
Alarm	FH1	202	263.1	3371.8	3108.8	3
Alarm	FH1	325	382.6	4137.1	3754.4	3
Alarm	FH1	292	382.6	4495.8	4113.1	3
Alarm	FH1	283	287	4113.1	3826.2	3
Alarm	FH1	292	454.4	4471.9	4017.5	3
Alarm	FH1	268	454.4	4519.7	4065.3	3
Alarm	FH1	295	406.5	4376.2	3969.7	3
Alarm	FH1	226	358.7	3587	3228.3	3
Alarm	FH1	217	382.6	3539.2	3156.6	2
Alarm	FH1	217	239.1	3539.2	3300.1	3
Alarm	FH1	265	310.9	4208.8	3897.9	3
Alarm	FH1	288	287	4424	4137.1	3
Alarm	FH1	241	430.4	4519.7	4089.2	3
Alarm	FH1	288	310.9	4543.6	4232.7	3
Alarm	FH1	246	454.4	4208.8	3754.4	4
Alarm	FH1	194	239.1	5476.2	5237.1	3
Alarm	FH1	209	215.2	5619.7	5404.5	2
Alarm	FH1	244	239.1	6026.2	5787.1	3
Alarm	FH1	194	334.8	5332.7	4998	1
Alarm	FH1	201	263.1	5356.7	5093.6	2
Alarm	FH1	285	382.6	4280.5	3897.9	3
Alarm	FH1	169	191.3	2941.4	2750.1	3
Alarm	FH1	190	263.1	5213.2	4950.1	2
Alarm	FH1	187	239.1	4687.1	4447.9	2
Alarm	FH1	187	310.9	5404.5	5093.6	2
Alarm	FH1	185	263.1	5284.9	5021.9	2
Alarm	FH1	297	239.1	5284.9	5045.8	5
Alarm	FH1	192	358.7	5261	4902.3	3
Alarm	FH1	194	334.8	6121.9	5787.1	3
Alarm	FH1	263	239.1	4328.4	4089.2	4
Alarm	FH1	251	287	4495.8	4208.8	4
Alarm	FH1	281	287	4256.6	3969.7	4
Alarm	FH1	268	191.3	4352.3	4161	4
Alarm	FH1	288	406.5	4328.4	3921.8	4
Alarm	FH1	204	239.1	4806.6	4567.5	2
Alarm	FH1	266	248.7	4566.3	4317.7	3
Alarm	FH1	276	384.8	4322.3	3937.5	3
Alarm	FH1	189	249	5707.2	5458.2	2
Alarm	FH1	207	357.7	5272.8	4915.1	2
Alarm	FH1	206	330.5	5028.4	4697.8	3
Alarm	FH1	285	412	4811.1	4399.1	5
Alarm	FH1	268	357.7	4702.5	4344.8	3
Alarm	FH1	283	167.6	4675.3	4507.8	3
Alarm	FH1	265	330.5	4430.9	4100.4	3
Alarm	FH1	249	194.7	4865.4	4670.7	3
Alarm	FH1	270	330.5	5761.5	5431	5
Alarm	FH1	244	357.7	4702.5	4344.8	3
Alarm	FH1	254	249	5001.2	4752.2	5
Alarm	FH1	192	249	5462.8	5213.8	5
Alarm	FH1	187	276.2	6087.4	5811.2	5
Alarm	FH1	185	221.9	5625.8	5403.9	5
Alarm	FH1	189	221.9	5001.2	4779.3	5
Alarm	FH1	211	249	5788.7	5539.7	3
Alarm	FH1	280	249	5680.1	5431	3
Alarm	FH1	260	330.5	4784	4453.4	4
Alarm	FH1	246	520.6	5137	4616.4	5
Alarm	FH1	297	276.2	5625.8	5349.6	5
Alarm	FH1	251	357.7	5191.3	4833.6	5
Flight	GU2	195.556	274.4	5013.6	4739.3	3
Flight	GU2-2	218.503	399.1	5138.3	4739.3	3
Flight	KM3-2	278.367	255.2	8294.3	8039.1	4
Flight	KR	153.651	421.4	5089.2	4667.8	3
Flight	KR	208.526	421.4	6385.8	5964.4	3
Flight	KR	226.485	421.4	7876.9	7455.5	2
Flight	KR	211.519	551.1	6094.1	5543	3
Flight	GU2-2	214.512	384.5	5587	5202.5	3
Flight	GU2-2	222.494	476.4	7362.7	6886.3	4
Flight	GU2-2	221.497	433.1	6583.2	6150.1	4
Flight	GU2-2	231.474	346.5	7536	7189.5	4
Flight	0	244.444	339.9	8369.4	8029.5	4
Flight	1	194.558	298.6	6070.8	5772.2	3
Flight	2	210.522	399.8	4464.3	4064.5	2
Flight	3	74.8299	505.5	5079.2	4573.7	3
Flight	4	245.442	541.4	8770.3	8229	8
Flight	4	198.549	321.4	8503.6	8182.2	3
Flight	4	196.553	396.2	9160.3	8764.1	3
Flight	GU2-2	211.519	350.8	6665.1	6314.3	4
Flight	5	202.54	325.7	4810.9	4485.2	2
Flight	6	251.429	310.5	7243.9	6933.5	6
Flight	7	271.383	360.9	8553.8	8192.9	6
Flight	8	224	329.7	3919.2	3589.5	3
Flight	8	238	256.4	5091.3	4834.9	4
Flight	8	206	256.4	4651.7	4395.3	3
Flight	8	249	293	4212.2	3919.2	3
Flight	8	254	181.3	4584.3	4403	2
Flight	8	268	259	3859.1	3600.1	2
Flight	8	207	207.2	3626	3418.8	2
Flight	8	275	310.8	4195.8	3885	3
Flight	8	209	259	4662	4403	2
Flight	9	293	219.6	4694	4474.4	3
Flight	9	305	219.6	5737.1	5517.5	3
Flight	9	325	192.2	4199.9	4007.7	3
Flight	9	280	247.1	4968.5	4721.4	3
Flight	9	273	274.5	6423.3	6148.8	4
Flight	9	273	219.6	5490	5270.4	4
Flight	9	254	247.1	5737.1	5490	3
Flight	9	206	302	6258.6	5956.7	4
Flight	9	231	494.1	7356.6	6862.5	1
Flight	9	222	658.8	7548.8	6890	1
Flight	9	415	549	5023.4	4474.4	1
Flight	9	436	686.3	7219.4	6533.1	2
Flight	9	401	631.4	7686.1	7054.7	2
Flight	9	246	768.6	6341	5572.4	3
Flight	9	251	878.4	6560.6	5682.2	3
Flight	9	160	356.9	4199.9	3843	2
Flight	9	212	329.4	4556.7	4227.3	2
Flight	9	246	329.4	4694	4364.6	2
Flight	9	217	302	4419.5	4117.5	3
Flight	9	332	219.6	5160.6	4941	3
Flight	10	273	377.2	4861.9	4484.7	4
Flight	10	227	419.1	4820	4400.9	3
Flight	10	248	419.1	4149.4	3730.3	3
Flight	10	222	293.4	5239.1	4945.8	3
Flight	10	292	293.4	4317.1	4023.7	2
Flight	10	244	251.5	5113.4	4861.9	3
Flight	10	221	335.3	5742.1	5406.8	6
Flight	10	261	335.3	3939.8	3604.5	3
Flight	11	256	285	4559.5	4274.5	3
Flight	11	288	403.7	4011.5	3607.8	3
Flight	11	202	378.4	5298.2	4919.7	2
Landing	AN	373.152	406.7	6270.6	5863.8	3
Landing	CO1	83.81	689.1	4429.7	3740.6	0
Landing	CO1	86.803	689.1	5094.1	4405.1	0
Landing	CO1	85.805	516.8	5512.5	4995.7	0
Landing	CO1	190.567	344.9	4725.8	4380.9	4
Landing	CO1	244.444	577.5	6388.3	5810.8	6
Landing	CO1	274.376	324.8	7615.4	7290.6	5
Landing	CO1	276.372	252.6	6749.2	6496.5	5
Landing	CO1	197.551	349.6	6886.9	6537.3	3
Landing	CO1	193.56	222.5	7564.2	7341.8	3
Landing	CO1	197.551	420.2	7242.9	6822.6	3
Landing	CO1	114.739	798.7	3715.6	2916.9	0
Landing	CO1	80.816	833.4	6563.1	5729.7	0
Landing	CO1	127.71	902.9	7813.2	6910.4	0
Landing	CO1	199.546	466.2	6223.4	5757.2	2
Landing	CO1	150.658	331.9	5856.3	5524.4	7
Landing	CO1	153.651	331.9	5974.8	5642.9	7
Landing	CO1	143.673	213.4	6022.3	5808.9	7
Landing	CO1	141.678	260.8	5856.3	5595.5	7
Landing	CO1	183.583	567	8575.4	8008.5	4
Landing	CO1	214.512	456.5	6847.7	6391.2	6
Landing	CO1	229.478	421.4	7093.5	6672.1	4
Landing	CO1	220.499	456.5	9481.4	9024.9	7
Landing	CO1	141.678	798.7	7986.8	7188.2	0
Landing	CO1	269.388	303.1	8823	8519.9	4
Landing	CO1	262.404	303.1	8991.3	8688.3	4
Landing	CO1	140.68	937.6	8299.4	7361.8	0
Landing	CO1	201.542	471.5	8620.9	8149.4	5
Landing	CO1	227.483	346.1	7638.4	7292.3	3
Landing	CO1	208.526	499.7	8961.9	8462.2	3
Landing	CO1	249.433	448.4	4449.8	4001.4	5
Landing	CO2	324.263	310.5	5588.2	5277.7	7
Landing	CO3	192.562	421.4	12185.4	11764	7
Landing	CO4	187	393.9	6400.8	6006.9	2
Landing	CO4	203.5	328.2	6335.2	6006.9	2
Landing	CO4	208.083	295.4	6368	6072.6	2
Landing	CO4	269.5	307.6	5039.3	4731.8	3
Landing	CO4	274.083	283.9	5512.5	5228.6	4
Landing	CO4	242	283.9	5346.9	5063	4
Landing	CO4	241.083	283.9	5039.3	4755.4	3
Landing	CO4	237.417	331.2	5157.6	4826.4	4
Landing	CO4	258.5	283.9	5181.3	4897.4	5
Landing	CO4	148.5	307.6	4802.7	4495.2	3
Landing	CO4	222.75	282	5974	5692	5
Landing	CO4	209.917	256.4	6512.4	6256	4
Landing	CO4	222.75	230.8	6230.4	5999.7	3
Landing	GA	268.39	457.5	8157	7699.5	4
Landing	GA	261.406	381.2	8072	7690.8	4
Landing	GA	269.388	467.3	8072	7604.7	4
Landing	GA	270.385	469.2	9311.7	8842.5	10
Landing	GA	280.363	397	7831.9	7434.9	4
Landing	GA	318.277	541.4	7831.9	7290.6	4
Landing	GA	199.546	398.1	6303	5904.9	6
Landing	GA	230.476	364.9	9255.5	8890.6	4
Landing	GA	199.546	351.5	9265.6	8914.1	4
Landing	GA	162.63	282.7	8480.8	8198.1	5
Landing	GA	157.642	334.1	7015.9	6681.8	5
Landing	GA	210.522	375.9	7792.7	7416.8	2
Landing	GA	274.376	413.9	6105.6	5691.7	7
Landing	GA	222.494	466.4	3947.9	3481.5	2
Landing	GA	464.943	499.7	8328.9	7829.2	2
Landing	GA	312.29	412.6	5386.4	4973.9	4
Landing	GA	315.283	389.7	5890.7	5501	4
Landing	GA	338.231	389.7	6372	5982.4	5
Landing	GA	307.302	366.7	6440.8	6074.1	4
Landing	GA	317.279	389.7	6830.5	6440.8	4
Landing	GA	344.218	366.7	6853.4	6486.6	4
Landing	GA	344.218	389.7	5936.5	5546.9	2
Landing	GA	324.263	412.6	5615.6	5203.1	4
Landing	GA	226.485	350.8	7116.1	6765.3	4
Landing	GA	340.227	341.2	5595.3	5254.1	4
Landing	GA	348.209	341.2	4947	4605.9	4
Landing	GA	340.227	434.8	5936.4	5501.6	4
Landing	GA	458.957	533	9894.7	9361.7	2
Landing	GA	471.927	466.4	7162.9	6696.4	1
Landing	KM3	240.454	510.4	6227.1	5716.7	5
Landing	KM3	194.558	232.2	7696.3	7464.1	5
Landing	KM3	156.644	257	6116.4	5859.4	3
Landing	KM3	178.594	231.3	6758.9	6527.6	3
Landing	KM3	229.478	298.6	7066	6767.5	3
Landing	KM3	220.499	298.6	7530.5	7231.9	3
Landing	KR	337.234	309.1	6216.1	5907	5
Landing	KR	224.49	427.7	7484.6	7057	3
Landing	KR	193.56	225.5	7341.6	7116.1	4
Landing	KR	195.556	325.7	7817.7	7492	5
Landing	GA	271.383	244.7	11746.2	11501.5	6
Nesting	FH1	266	287.1	5569.9	5282.8	6
Nesting	FH1	237	258.4	4450.2	4191.8	5
Nesting	FH1	250	258.4	4593.7	4335.4	3
Nesting	FH1	207	315.8	6574.8	6259	4
Nesting	FH1	194	315.8	6574.8	6259	3
Nesting	FH1	198	258.4	6747.1	6488.7	4
Nesting	FH1	205	229.7	6747.1	6517.4	4
Nesting	FH1	218	143.6	6201.6	6058	4
Nesting	FH1	222	201	6402.5	6201.6	4
Nesting	CO7	285	399.8	5619.2	5219.4	5
Nesting	CO7	260	355.4	5041.8	4686.4	4
Nesting	CO7	194	266.5	5241.7	4975.1	3
Nesting	CO7	207	199.9	3931.2	3731.3	2
Nesting	CO7	194	222.1	4642	4419.9	3
Nesting	CO7	185	244.3	4153.3	3909	2
Nesting	CO7	266	333.2	4819.7	4486.5	4
Nesting	FH1	351	358.1	5977.7	5619.6	4
Nesting	FH1	253	330.6	5702.3	5371.7	5
Nesting	FH1	271	247.9	7134.7	6886.8	6
Nesting	FH1	199	272.7	6700.7	6428	4
Nesting	FH1	165	311.7	6622.8	6311.1	4
Nesting	CA	278.095	330.3	5549.6	5219.3	4
Nesting	CJ	404.535	582.5	7710.2	7127.6	3
Nesting	CJ	416.327	627.6	9216.3	8588.7	3
Nesting	CM	281.905	331.7	8857.4	8525.7	6
Nesting	CM	256.871	398.1	8757.9	8359.8	6
Nesting	CM	698.639	875.6	7577	6701.4	5
Nesting	CM	392.29	566.4	11793.7	11227.4	4
Nesting	CM	396.825	699.6	9928.1	9228.4	5
Nesting	CM	777.551	774.5	7644.3	6869.8	5
Nesting	CM	210.204	411.2	11445.3	11034.1	9
Nesting	CM	704.082	856.7	5859.7	5003.1	4
Nesting	CM	743.537	976.6	6499.3	5522.8	4
Nesting	CM	395.465	699.6	12360.1	11660.5	6
Nesting	CM	735.828	993.8	9149.4	8155.7	6
Nesting	CM	372.109	766.3	12759.9	11993.6	5
Nesting	CP	218.231	405.9	6561.4	6155.5	4
Nesting	CY	372.336	411.2	6270.9	5859.7	4
Nesting	CY	367.8	376.9	7813	7436	4
Nesting	CY	400.907	445.5	5894	5448.5	4
Nesting	CY	751.927	925.2	7504.6	6579.4	4
Nesting	FC	244.898	330.3	6738.8	6408.5	5
Nesting	FC	247.619	363.4	8225.3	7861.9	5
Nesting	GA	226.531	409.4	5902.3	5492.9	4
Nesting	GA	220.181	477.6	5936.4	5458.8	4
Nesting	GA	222.676	443.5	5765.9	5322.3	3
Nesting	GA	230.612	341.2	5527	5185.9	4
Nesting	GA	224.943	580	6072.9	5492.9	4
Nesting	GA	227.664	409.4	5492.9	5083.5	3
Nesting	GA	215.419	341.2	5731.7	5390.6	4
Nesting	GA	215.646	443.5	5288.2	4844.7	4
Nesting	GA	235.374	443.5	5492.9	5049.4	3
Nesting	GA	220.862	307.1	4810.6	4503.5	3
Nesting	GA	236.961	307.1	5697.6	5390.6	4
Nesting	GA	221.542	479.7	9080.9	8601.1	9
Nesting	GA	220.862	445.5	6270.9	5825.5	5
Nesting	GA	230.159	514	9012.3	8498.3	9
Nesting	GA	227.891	445.5	9012.3	8566.9	7
Nesting	GA	218.594	424.3	5267.9	4843.7	4
Nesting	GA	210.658	424.3	5621.5	5197.2	5
Nesting	GA	213.379	388.9	6151.8	5762.9	5
Nesting	GA	227.664	424.3	4914.4	4490.1	4
Nesting	GA	221.315	495	4985.1	4490.1	3
Nesting	GA	214.286	495	5550.8	5055.8	3
Nesting	GA	224.943	565.7	5444.7	4879	5
Nesting	GA	220.181	424.3	5338.7	4914.4	5
Nesting	GA	240.136	388.9	5303.3	4914.4	5
Nesting	GA	249.433	495	5374	4879	5
Nesting	GA	223.81	445.5	7470.3	7024.8	4
Nesting	GA	226.984	445.5	9046.6	8601.1	6
Nesting	GA	231.973	565.7	7707.5	7141.8	7
Nesting	GA	232.653	424.3	6929.6	6505.4	4
Nesting	GA	228.798	409.4	5015.3	4605.9	3
Nesting	GA	567.574	925.2	6442.3	5517.1	4
Nesting	GA	239.002	459.6	8343.9	7884.2	9
Nesting	GB	419.501	766.3	9328.4	8562.1	5
Nesting	GB	409.07	732.9	7596	6863	4
Nesting	GB	409.524	732.9	11893.7	11160.7	5
Nesting	GB	480.952	766.3	11560.5	10794.3	7
Nesting	GU	250.34	330.3	6606.7	6276.3	5
Nesting	GU	222.585	304.4	6967.2	6662.8	5
Nesting	GU	205.215	479.7	6202.4	5722.7	5
Nesting	GU	222.676	352.8	6667	6314.3	5
Nesting	GU	455.102	533	9228.4	8695.4	7
Nesting	GU	455.782	699.6	11793.7	11094.1	5
Nesting	GU	464.626	699.6	9694.8	8995.2	5
Nesting	GU	215.873	479.7	7093.4	6613.6	5
Nesting	GU	218.367	445.5	6236.7	5791.2	5
Nesting	GU	210.658	514	7127.6	6613.6	5
Nesting	GU	214.739	548.3	6990.6	6442.3	2
Nesting	GU	231.837	270.6	7981.9	7711.3	5
Nesting	GU	244.898	338.2	5918.8	5580.5	4
Nesting	GU	251.429	330.3	6771.8	6441.5	4
Nesting	HE	254.15	364.9	5838.6	5473.7	4
Nesting	HO	242.177	423.3	9101	8677.7	7
Nesting	HO	223.129	529.1	9594.9	9065.8	8
Nesting	HO	222.676	388	8818.8	8430.8	6
Nesting	HO	367.574	479.7	8806.7	8327	5
Nesting	HO	220.181	493.9	8748.3	8254.4	6
Nesting	KM3	207.483	471.5	8216.8	7745.3	7
Nesting	KM3	206.803	505.1	8284.1	7779	7
Nesting	KM3	611.565	959.5	7641.6	6682.2	4
Nesting	KM3	448.753	633	11627.1	10994.2	4
Nesting	KM3	442.63	699.6	9694.8	8995.2	3
Nesting	KM3	221.542	459.6	7177.1	6717.5	7
Nesting	KM3	214.512	388.9	7389.3	7000.4	7
Nesting	KM3	236.961	317.5	8713	8395.5	6
Nesting	KM3	227.483	270.6	7237.8	6967.2	5
Nesting	KM3	242.177	270.6	7271.6	7001	5
Nesting	KM3	236.961	437.8	7779	7341.2	7
Nesting	KM3	216.553	370.4	8351.5	7981.1	7
Nesting	KM3	205.669	370.4	8284.1	7913.7	7
Nesting	KM3	165.306	707.2	8317.8	7610.6	7
Nesting	KM3	203.175	505.1	8284.1	7779	7
Nesting	KM3	209.297	471.5	7610.6	7139.2	7
Nesting	KM3	207.029	505.1	8317.8	7812.7	7
Nesting	KM3	208.163	505.1	10944.5	10439.4	9
Nesting	KM3	214.739	471.5	8183.1	7711.7	4
Nesting	KM3	208.39	437.8	10809.8	10372	7
Nesting	KM3	211.111	437.8	8115.8	7678	7
Nesting	KM3	305.306	266	8311.1	8045.2	6
Nesting	KM3	299.32	299.2	8577.1	8277.9	6
Nesting	KM3	284.354	299.2	8676.8	8377.6	6
Nesting	KM3	238.458	398.9	8477.4	8078.4	5
Nesting	KM3	266.395	332.4	8444.1	8111.7	6
Nesting	KM3	279.365	299.2	8610.3	8311.1	6
Nesting	KM3	316.281	299.2	8244.7	7945.5	6
Nesting	KM3	203.628	606.2	8115.8	7509.6	7
Nesting	KM3	253.061	231.2	6804.9	6573.6	5
Nesting	KM3	254.694	330.3	8390.5	8060.1	6
Nesting	KM3	260.136	264.3	7994.1	7729.8	6
Nesting	KM3	274.83	297.3	7531.6	7234.3	5
Nesting	KM3	274.286	396.4	7762.8	7366.4	5
Nesting	KM3	255.238	396.4	8192.3	7795.9	6
Nesting	KR	206.122	423.3	6808.1	6384.8	4
Nesting	KR	185.261	423.3	6843.4	6420.1	4
Nesting	KR	218.141	352.8	7337.3	6984.5	5
Nesting	KR	212.472	388	5785.2	5397.1	4
Nesting	KR	180.726	388	5361.9	4973.8	4
Nesting	KR	192.971	388	5855.7	5467.7	4
Nesting	KR	209.297	423.3	6949.2	6525.9	4
Nesting	KR	186.621	423.3	6984.5	6561.2	4
Nesting	UC	207.71	514	7778.7	7264.7	3
Nesting	UC	236.281	423.3	8924.7	8501.4	6
Nesting	UC	783.9	856.7	8361.3	7504.6	6
Nesting	UC	468.934	799.6	9661.5	8862	7
Nesting	UC	240.136	352.8	8607.2	8254.4	6
Nesting	UC	240.136	388	9771.3	9383.2	6
Nesting	UC	242.404	317.5	9101	8783.6	7
Nesting	FH	426.077	693.7	10702.8	10009.1	4
Nesting	FH	479.138	1212.3	3973.7	2761.4	1
Nesting	FH	704.989	753.9	4900.2	4146.4	1
Nesting	FH	691.383	1077.6	4041	2963.4	1
Nesting	FH	470.068	699.6	9928.1	9228.4	5
Nesting	CA	265.76	341.2	5561.2	5220	4
Nesting	CA	267.574	341.2	5458.8	5117.6	4
Nesting	CA	275.283	409.4	5663.5	5254.1	4
Nesting	CA	263.492	375.3	5527	5151.7	4
Nesting	CA	256.236	375.3	5834.1	5458.8	4
Nesting	FH	214.739	317.5	7196.2	6878.7	3
Nesting	FC	441.043	396.4	9348.4	8952	5
Nesting	FC	448.299	462.5	8423.5	7961	4
Nesting	1C	377.551	396.4	9480.5	9084.1	5
Nesting	HE	829.252	856.7	6339.5	5482.8	4
Nesting	HE	406.803	495.5	8819.9	8324.4	4
Nesting	CJ	259.41	445.5	7333.2	6887.8	5
Nesting	CJ	240.59	582.5	8566.9	7984.3	5
Nesting	CJ	234.921	616.8	8772.5	8155.7	5
Nesting	CJ	246.939	616.8	8806.7	8189.9	7
Nesting	CP	360.544	429.4	8952	8522.6	3
Nesting	CP	222.222	388	7619.5	7231.4	6
Nesting	HE	422.676	429.4	7168.2	6738.8	3
Nesting	HE	424.036	462.5	7961	7498.6	4
Nesting	HE	492.744	753.9	6099.6	5345.7	4
Nesting	UC	217.234	342.7	8566.9	8224.2	4
Nesting	UC	440.136	633	9528.3	8895.3	5
Nesting	CJ	271.882	479.7	10348.8	9869	3
Nesting	CO	614.512	774.5	7509.6	6735.1	5
Nesting	GU	454.966	590.2	9702.9	9112.7	5
Nesting	GU	446.984	613.8	7413	6799.1	5
Nesting	GU	482.902	613.8	7625.4	7011.6	4
Nesting	GU	472.925	566.6	7507.4	6940.8	3
Nesting	KR	207.483	471.5	6162.6	5691.1	4
Nesting	GA	211.111	499.7	5397.1	4897.4	3
Nesting	GA	243.311	366.5	5097.3	4730.8	3
Nesting	GA	227.438	533	5530.4	4997.3	4
Nesting	GA	226.757	599.7	5597	4997.3	4
Nesting	GA	242.63	566.4	6696.4	6130.1	5
Nesting	GA	226.984	433.1	4297.7	3864.6	5
Nesting	GA	216.1	533	4997.3	4464.3	3
Nesting	GA	229.252	466.4	5730.3	5263.9	3
Nesting	GA	315.283	586.4	8071.8	7485.4	7
Nesting	GA	316.281	448.4	7726.9	7278.4	8
Nesting	GA	262.132	333.2	7829.2	7496	5
Nesting	GA	234.921	566.4	6130.1	5563.7	5
Nesting	GA	220.408	499.7	5896.9	5397.1	4
Nesting	GA	250.567	433.1	7662.6	7229.5	6
Nesting	GA	239.909	633	5697	5064	4
Nesting	GA	249.887	466.4	6030.1	5563.7	4
Nesting	GA	250.794	366.5	7062.9	6696.4	5
Nesting	GA	350.204	551.9	6381.6	5829.6	5
Nesting	GA	276.372	586.4	6036.6	5450.2	5
Nesting	GA	240.363	466.4	5497.1	5030.7	4
Nesting	GA	236.281	466.4	5597	5130.6	4
Nesting	GA	287.347	266	7646.3	7380.3	5
Nesting	CA	262.404	413.9	5243.2	4829.3	3
Nesting	FC	281.361	482.9	8175.3	7692.4	5
Nesting	CP	415.419	466.4	9894.7	9428.3	4
Nesting	CP	411.111	433.1	10028	9594.9	3
Nesting	GA	243.991	466.4	7962.4	7496	5
Nesting	GA	247.392	399.8	8062.4	7662.6	6
Perched	CO1	275.374	365	8604.1	8239.1	5
Perched	CO1	264.399	266.9	8844.2	8577.3	4
Perched	CO1	258.413	541.4	8986.9	8445.5	4
Perched	CO1	216.508	269.4	8688.3	8418.8	7
Perched	CO1	271.383	336.8	8755.6	8418.8	4
Perched	CO1	129.705	308.2	5666.6	5358.4	5
Perched	CO1	77.8231	1204.4	7942.3	6738	2
Perched	CO1	47.8912	1399.7	7649.4	6249.7	2
Perched	CO1	249.433	505.3	9023	8517.7	8
Perched	CO1	192.562	349.6	8903.9	8554.3	3
Perched	CO1	155.646	284.5	5311	5026.5	3
Perched	CO1	155.646	491.3	7239	6747.7	1
Perched	CO1	469.932	818.8	9757.6	8938.8	4
Perched	GU2	197.551	324.3	5238.1	4913.9	4
Perched	GU2	251.429	297.4	8921.7	8624.3	4
Perched	GU2	255.419	424.8	8581.8	8157	6
Perched	GU2	205.533	383.4	9169.7	8786.3	4
Perched	KM3	206.531	451	5211.8	4760.8	3
Perched	KM3	190.567	223.7	6677.6	6453.9	3
Perched	PN	257.415	424.8	8326.9	7902.1	4
Perched	PN	257.415	360.9	10177.9	9817	7
Perched	PN	202.54	319.5	9010	8690.5	2
Perched	PN	205.533	255.6	8914.1	8658.5	2
Perched	PN	310.295	366.7	4928	4561.3	1
Perched	GU2	251.429	279.7	6432.5	6152.8	4
Perched	CO1	291.338	412.4	9155.4	8743	2
Perched	14	290	499.8	4057.2	3557.4	1
Perched	14	197	382.2	3234	2851.8	2
Perched	14	190	323.4	3616.2	3292.8	2
Perched	14	197	372	3415.7	3043.7	2
Perched	14	300	310.9	4017.5	3706.6	2
Perched	14	212	310.9	1889.2	1578.3	1
Perched	14	180	215.2	2678.3	2463.1	1
Perched	14	212	502.2	2917.5	2415.3	1
Perched	14	244	478.3	2941.4	2463.1	1
Perched	14	281	310.9	3013.1	2702.2	1
Perched	15	233	511.2	5342.1	4830.9	4
Perched	15	184	281.2	5444.3	5163.2	3
Perched	15	263	485.6	4319.7	3834	3
Perched	15	222	281.2	5188.7	4907.6	3
Perched	15	204	460.1	5188.7	4728.6	3
Perched	15	236	434.5	5955.5	5521	2
Perched	15	258	255.6	4907.6	4652	3
Perched	15	180	306.7	4473	4166.3	2
Perched	15	281	357.8	4626.4	4268.5	2
Perched	16	142	186.7	2380.8	2194	3
Perched	16	153	210.1	2030.7	1820.6	3
Perched	16	158	233.4	1984	1750.6	3
Perched	16	222	326.8	5345.1	5018.3	4
Perched	16	189	210.1	1563.8	1353.8	2
Perched	16	209	256.7	2380.8	2124	2
Perched	16	197	280.1	3011	2730.9	3
Perched	16	349	396.8	6722.2	6325.4	7
Perched	16	211	233.4	6862.2	6628.8	3
Perched	16	199	256.7	7002.3	6745.5	2
Perched	16	167	420.1	1843.9	1423.8	0
Perched	16	273	303.4	5205	4901.6	3
Perched	16	270	280.1	2264.1	1984	0
Perched	16	243	140	1914	1773.9	1
Perched	16	340	256.7	3571.2	3314.4	1
Perched	16	222	256.7	1773.9	1517.2	1
Perched	16	201	163.4	2030.7	1867.3	2
Perched	16	229	186.7	2427.5	2240.7	2
Take-off	CO1	237.46	344.9	4346.4	4001.4	4
Take-off	CO1	195.556	241.5	6209.1	5967.6	4
Take-off	CO1	279.365	344.9	5174.2	4829.3	7
Take-off	CO1	245.442	541.4	9492.2	8950.8	9
Take-off	CO1	227.483	349.6	6362.5	6012.9	2
Take-off	CO1	232.472	296.6	6130.5	5833.9	3
Take-off	CO1	202.54	247.2	7440.6	7193.4	3
Take-off	CO1	211.519	412.1	7246.4	6834.2	3
Take-off	CO1	318.277	320.9	6715.9	6395	3
Take-off	CO1	189.569	318.9	6910	6591	4
Take-off	CO1	205.533	426	7842.8	7416.8	5
Take-off	CO3	252.426	310.5	4691.3	4380.9	5
Take-off	GA	243.447	350.4	4344.7	3994.3	2
Take-off	GA	229.478	400.9	6615	6214.1	2
Take-off	GU2	268.39	360.9	7723.7	7362.7	7
Take-off	GU2	287.347	366.7	2773.4	2406.7	3
Take-off	GU2	298.322	412.6	4332.1	3919.5	3
Take-off	GU2	307.302	366.7	5134.3	4767.6	2
Take-off	GU2	234.467	425.2	6732.8	6307.6	3
Take-off	GU2	356.19	427.7	8320.8	7893.1	4
Take-off	GU2	65.8503	911.4	6900.7	5989.3	2
Take-off	GU2	77.8231	748.7	6738	5989.3	2
Take-off	GU2	189.569	250.6	6640.1	6389.5	4
Take-off	GU2	204.535	300.7	6464.7	6164	3
Take-off	KM3	232.472	349.6	7411.3	7061.7	5
Take-off	KM3	241.451	349.6	7900.7	7551.1	6
Take-off	KM3	233.469	349.6	7725.9	7376.3	5
Take-off	KM3	249.433	384.5	5313.8	4929.2	4
Take-off	KM3	211.519	315.3	4800.1	4484.8	2
Take-off	KM3	216.508	350.4	5080.4	4730.1	2
Take-off	KM3	213.515	315.3	4730.1	4414.7	2
Take-off	KM3	227.483	310.5	5105.2	4794.8	4
Take-off	KM3	213.515	276	5450.2	5174.2	4
Take-off	KM3	198.549	232.2	6800.6	6568.4	5
Take-off	KM3	210.522	199	7066	6867	3
Take-off	KM3	185.578	223.7	8083.4	7859.8	4
Take-off	KM3	300.317	412.6	4309.1	3896.6	2
Take-off	KM3	248.435	433.9	5997.4	5563.5	6
Take-off	KM3	132.698	231.3	5422.6	5191.3	8
Take-off	KR	319.274	384.9	5443.8	5058.9	3
Take-off	KR	287.347	208.6	5162.5	4953.9	4
Take-off	GU2	230.476	209.8	5838.1	5628.4	4
Take-off	GU2	234.467	279.7	7586.1	7306.4	4
Take-off	CO1	293.333	469.3	8239.1	7769.8	4
Take-off	CO1	254.422	365	8291.2	7926.2	5
Take-off	GA	473.923	542.3	6643.4	6101.1	4
Take-off	GA	137.687	957.6	10484.8	9527.2	0
Take-off	GA	237.46	318.9	8292	7973	5
Take-off	GA	243.447	318.9	5882.3	5563.4	4
Take-off	17	261	394.2	5343.2	4949.1	5
Take-off	17	260	306.6	4730.1	4423.5	5
Take-off	17	236	262.8	4116.9	3854.1	4
Take-off	17	226	350.4	4533	4182.6	3
Take-off	KM3	273	238.2	4764.1	4525.9	4
Take-off	KM3	266	259.9	4959	4699.2	5
Take-off	KM3	329	194.9	4590.9	4396	4
Take-off	KM3	266	259.9	4525.9	4266.1	2
Take-off	KM3	222	259.9	5002.3	4742.5	3
Take-off	KM3	238	238.2	4764.1	4525.9	2
Take-off	18	234	219.9	5180.9	4961	5
Take-off	18	190	391	5645.3	5254.3	3
Take-off	18	191	415.5	5523.1	5107.6	3
Take-off	18	258	342.1	5743	5400.9	5
Take-off	18	192	366.6	5791.9	5425.3	2
Take-off	18	180	342.1	5254.3	4912.1	2
Threat	CO1	652.517	449.4	6879.7	6430.3	2
Threat	CO1	324.263	311.1	8435.4	8124.3	2
Threat	CO1	572.698	518.6	8539.1	8020.6	2
Threat	CO1	412.064	380.3	6361.1	5980.9	2
Threat	CO1	652.517	414.9	6603.1	6188.3	1
Threat	CO1	506.848	484	7571.1	7087.1	1
Threat	CO1	67.846	326.9	7844.9	7518	2
Threat	CO1	65.85	751.8	8073.7	7321.9	4
Threat	CO1	62.857	686.4	7289.2	6602.8	3
Threat	CO1	61.859	424.9	7158.5	6733.5	1
Threat	CO1	71.837	588.4	7583.4	6995	1
Threat	CO1	58.866	784.5	7223.8	6439.3	1
Threat	CO1	119.728	854.8	10120.9	9266.1	4
Threat	CO1	103.764	718	9471.3	8753.2	3
Threat	CO1	137.687	752.2	8479.7	7727.5	2
Threat	CO1	103.764	820.6	8069.4	7248.8	2
Threat	CO1	436.009	468.1	13087.4	12619.3	13
Threat	CO1	439.002	468.1	11450.7	10982.6	12
Threat	CO1	445.986	540.1	12927.1	12386.9	11
Threat	CO1	449.977	360.1	13539.2	13179.1	7
Threat	CO1	427.029	432.1	11450.7	11018.6	7
Threat	CO1	468.934	468.1	12495	12026.9	9
Threat	CO1	475.918	324.1	10766.6	10442.5	4
Threat	CO1	441.995	504.1	11882.8	11378.7	5
Threat	CO1	446.984	468.1	11378.7	10910.6	6
Threat	CO1	461.95	504.1	11162.7	10658.5	7
Threat	CO1	446.984	504.1	10622.5	10118.4	5
Threat	CO1	438.005	540.1	11198.7	10658.5	6
Threat	CO1	465.941	468.1	11126.6	10658.5	8
Threat	CO1	421.043	540.1	9074.2	8534	7
Threat	KR1	179.592	237.1	5287.3	5050.2	3
Threat	CO1-2	66.848	751.8	7420	6668.2	2
Threat	CO1-2	62.857	817.2	7681.4	6864.3	2
Threat	CO1-2	67.846	621.1	6929.6	6308.6	2
Threat	CO1-2	72.835	621.1	12846	12224.9	4
Threat	CO1-2	102.766	854.8	9915.8	9061	3
Threat	CO1-2	95.782	889	8137.8	7248.8	3
Threat	CO1-2	432.018	468.1	14043.3	13575.2	6
Threat	CO1-2	448.98	504.1	9506.3	9002.1	5
Threat	CO1-3	448.98	540.1	11342.7	10802.6	8
Threat	CO1-3	430.023	648.2	13215.1	12567	9
Threat	CO1-3	440.998	432.1	11738.8	11306.7	7
Threat	CO1	124.717	783.1	6300.8	5517.7	3
Threat	CO1	132.698	889.9	7617.9	6727.9	4
Threat	CO1	161.633	925.5	7795.9	6870.3	3
Threat	CO1	177.596	889.9	7511.1	6621.1	3
Threat	CO1	155.646	902.9	7666.6	6763.8	2
Threat	CO1	136.689	972.3	7925.1	6952.8	2
Threat	CO1	150.658	946.9	10250.9	9304	2
Threat	CO1	200.544	902.9	7604.9	6702	3
Threat	CO1	82.8118	1333	10771.2	9438.3	3
Threat	CO1	83.81	1363	8377.6	7014.6	2
Threat	1C	85.805	646.3	6503.3	5857	2
Threat	19	112.744	484.7	8199.8	7715.1	4
Threat	CM	259.41	521.5	8760.6	8239.1	5
Threat	CM	259.41	365	8708.4	8343.4	6
Threat	CM	271.383	521.5	8760.6	8239.1	6
Threat	24	253.424	417.2	8656.3	8239.1	4
Threat	CO1	316.281	414.4	7862.5	7448.1	3
Threat	CO1	390.113	362.6	8728.7	8366.1	3
Threat	CO1	317.279	566.4	8495.5	7929.1	2
Threat	21	327.256	360.7	7562.6	7201.9	1
Threat	GU1	291.338	382.4	5650.4	5268	3
Threat	GU1	325.261	254.9	8539.3	8284.4	6
Threat	KR1	300.317	326.7	7519.7	7193	4
Threat	FH	145.669	820.6	6386.5	5565.9	3
Threat	FH	157.642	749.3	6529.2	5780	3
Threat	FH	161.633	820.6	6636.3	5815.7	2
Threat	FH	208.526	820.6	4888	4067.4	3
Threat	20	313.288	433.1	8734.2	8301.1	5
Threat	1C	365.17	201.6	9744.8	9543.2	3
Threat	1C	392.109	537.6	9946.4	9408.8	3
Threat	1C	379.138	1276.9	13373.9	12097	4
Threat	1C	385.125	672.1	9341.6	8669.5	3
Threat	GU1	248.435	331.7	7032.9	6701.1	4
Threat	24	217.506	433.1	7929.1	7496	3
Threat	24	230.476	299.8	6063.4	5763.6	2
Threat	24	193.56	466.4	9694.8	9228.4	3
Threat	GU1	291.338	308.9	6938.1	6629.3	3
Threat	GU1	296.327	308.9	6819.3	6510.5	4
Threat	GU1	281.361	341.8	6985.7	6643.9	3
Threat	CM	200.544	326.3	5757.2	5430.9	2
Threat	CM	209.524	279.7	8088.1	7808.4	3
Threat	CM	217.506	233.1	7855	7621.9	3
Threat	KR1	220.499	479.3	7763.9	7284.6	2
Threat	KR1	206.531	319.5	7700	7380.5	2
Threat	CM	247.438	336.8	8856.6	8519.9	5
Threat	CM	437.007	433.1	8595.4	8162.3	2
Threat	CM	204.535	331.9	5476.9	5145	4
Threat	CM	332.245	366.7	6968	6601.2	3
Threat	GU1	320.272	320.9	6188.7	5867.8	2
Threat	24	128.707	524.1	7206.2	6682.2	1
Threat	24	110.748	491.3	7533.8	7042.5	1
Threat	24	111.746	589.6	7566.6	6977	1
Threat	24	480.907	648.2	10132.9	9484.7	3
Threat	24	438.005	784.7	7812.9	7028.2	2
Threat	24	416.054	784.7	8392.9	7608.2	3
Threat	KR1	180.59	425.2	6697.3	6272.1	2
Threat	GU1	318.277	406.8	7301.1	6894.4	5
Threat	CM	308.299	357.4	9677.8	9320.4	3
Threat	20	51.882	361.1	4236.7	3875.6	5
Threat	GU1	77.823	457.4	7679	7221.6	8
Threat	25	85.805	474.9	8811	8336.2	0
Threat	CM	102.766	316.6	6474.2	6157.6	0
Threat	CO1	81.814	749.3	5066.4	4317.2	0
Threat	CO1	80.816	749.3	6243.8	5494.6	0
Threat	CO1	59.864	820.6	5851.3	5030.7	0
Threat	CO1	67.846	606.5	6208.1	5601.6	0
Threat	CO1	87.801	606.5	9454.9	8848.4	0
Threat	CO1	59.864	856.3	8777	7920.7	0
Threat	CO1	79.819	570.9	9383.6	8812.7	0
Threat	CO1	92.789	463.8	7456.9	6993.1	0
Threat	CO1	173.605	774.5	6061.6	5287	3
Threat	CO1	183.583	505.1	10304.7	9799.5	3
Threat	CO1	165.624	808.2	9698.5	8890.3	3
Threat	CO1	164.626	841.9	11314.9	10473	3
Threat	CO1	190.567	841.9	7408.6	6566.7	2
Threat	CO1	169.615	875.6	8486.2	7610.6	3
Threat	CO1	164.626	774.5	7509.6	6735.1	3
Threat	CO1	181.587	824.8	7531.6	6706.8	2
Threat	CO1	174.603	864	7619.1	6755.1	3
Threat	CO1	173.605	824.8	7619.1	6794.4	3
Threat	CO1	153.651	824.8	11513.2	10688.5	3
Threat	CO1	164.626	824.8	11555.7	10731	3
Threat	CO1	183.583	807.2	11215.8	10408.6	3
Threat	21	182.585	764.7	11895.6	11130.9	3
Threat	CO1	98.776	331	7282.7	6951.7	1
Threat	CO1	80.816	529.7	6024.8	5495.2	1
Threat	CO1	91.791	562.8	4899.3	4336.5	0
Threat	CO1	95.782	629	5462.1	4833.1	1
Threat	CO1	87.801	695.2	5495.2	4800	1
Threat	CO1	84.807	496.6	6223.4	5726.9	2
Threat	CO1	106.757	562.8	4833.1	4270.3	1
Threat	CO1	88.798	595.9	5329.6	4733.8	1
Threat	25	84.807	728.3	6918.6	6190.3	2
Threat	1C	81.814	728.3	8573.8	7845.5	3

## Sheet: Emission rate
Emission rate for Generalized Linear Mixed Models of acoustic parameters by behavioural context
Context	Individual	Emission rate
Forage	2	0.372
Forage	CUIX	0.382
Forage	CUIX	0.101
Forage	CUIX	0.079
Forage	CUIX	0.159
Forage	CUIX	0.137
Forage	CUIX	0.207
Forage	CUIX	0.4
Forage	CUIX	0.16
Forage	CUIX	0.391
Forage	CUIX	0.418
Forage	CUIX	0.187
Alarm	CO1	2
Alarm	CO2	2.552
Alarm	CO2	1.207
Alarm	4	8.599
Flight	CO1	1.941
Flight	CO1	0.587
Flight	CO1	0.41
Flight	CO1	0.471
Flight	CO1	2.421
Flight	CO3	2.91
Flight	GU1	0.414
Flight	GU1	0.977
Flight	GU2	0.785
Flight	GU2	0.502
Flight	KM3	1.333
Flight	KM3	0.862
Flight	KM3	1.303
Flight	KM3	1.503
Flight	KM3	1.348
Flight	KM3	0.878
Flight	KM3	0.533
Flight	KR1	2.44
Flight	KR1	1.791
Flight	KR1	1.103
Flight	PN	0.763
Landing	CO1	0.648
Landing	CO1	0.656
Landing	CO1	0.173
Landing	CO1	0.541
Landing	CO1	0.199
Landing	CO1	0.79
Landing	CO1	0.516
Landing	CO1	0.771
Landing	CO3	2.539
Landing	CO4	1.301
Landing	GA1	0.963
Landing	GA1	0.764
Landing	KM3	0.336
Landing	KM3	0.958
Landing	KM3	0.65
Landing	KR1	0.093
Landing	KR1	0.067
Landing	KR1	0.058
Landing	3	1.798
Nesting	1C	0.087
Nesting	1C	0.398
Nesting	AS	0.335
Nesting	AS	0.174
Nesting	CA	0.42
Nesting	CA	0.307
Nesting	CA	1.104
Nesting	CA	0.296
Nesting	CA	0.299
Nesting	CA	0.209
Nesting	CB	0.253
Nesting	CB	0.982
Nesting	CB	1.367
Nesting	CB	1.199
Nesting	CB	0.177
Nesting	CJ	1.65
Nesting	CJ	1.002
Nesting	CJ	0.194
Nesting	CJ	1.109
Nesting	CJ	0.268
Nesting	CM	0.406
Nesting	CM	0.054
Nesting	CM	0.376
Nesting	CM	1.248
Nesting	CM	0.105
Nesting	CM	0.057
Nesting	CO	0.633
Nesting	CO	0.45
Nesting	CO	0.871
Nesting	CP	0.554
Nesting	CP	0.144
Nesting	CY	0.19
Nesting	FC	0.205
Nesting	FC	0.227
Nesting	FC	0.165
Nesting	FH	0.279
Nesting	FH	0.309
Nesting	FH	0.149
Nesting	FH	0.066
Nesting	GA	0.135
Nesting	GA	0.231
Nesting	GA	0.111
Nesting	GA	0.25
Nesting	GB	1.493
Nesting	GB	0.457
Nesting	GB	0.499
Nesting	GJ	0.248
Nesting	GJ	0.161
Nesting	GJ	0.393
Nesting	GJ	0.358
Nesting	GU	0.796
Nesting	GU	1.044
Nesting	GU	0.55
Nesting	GU	0.21
Nesting	GU	1.148
Nesting	HE	0.332
Nesting	HE	0.335
Nesting	HE	0.343
Nesting	HE	0.173
Nesting	HE	0.418
Nesting	K3	0.646
Nesting	K3	0.854
Nesting	K3	0.204
Nesting	K3	0.451
Nesting	K3	0.174
Nesting	K3	0.509
Nesting	KR	0.192
Nesting	KR	0.089
Nesting	KR	0.104
Nesting	KR	0.149
Nesting	KR	0.53
Nesting	UC	0.095
Nesting	UC	0.248
Nesting	UC	0.128
Nesting	UC	0.237
Perched	CO1	0.369
Perched	CO1	0.382
Perched	CO1	0.462
Perched	CO1	0.128
Perched	CO1	0.304
Perched	CO1	0.236
Perched	CO1	0.43
Perched	CO1	0.289
Perched	CO3	0.513
Perched	KM3	0.278
Perched	PN	0.185
Perched	PN	0.374
Perched	1	0.171
TakeOff	CO1	0.925
TakeOff	CO1	2.495
TakeOff	CO1	1.581
TakeOff	CO1	1.612
TakeOff	CO3	1.004
TakeOff	GA1	0.433
TakeOff	GU2	2.047
TakeOff	KM3	1.111
TakeOff	KM3	0.772
TakeOff	KR1	0.05
TakeOff	KR1	0.334
TakeOff	KR1	0.488
Threat	1C	1.292
Threat	CM	0.993
Threat	CO1	0.258
Threat	CO1	0.614
Threat	CO1	0.203
Threat	CO2	2.483
Threat	CO2	0.244
Threat	CO2	1.112
Threat	CO3	1.804
Threat	FH	1.445
Threat	FH	1.495
Threat	GU1	1.733
Threat	GU2	0.334
Threat	KR1	1.102
Threat	KR1	1.414

## Sheet: Contingency table
Dataset for the contingency table of the 7 most-common note-types emitted by behavioural context
	Flight	Threat	Alarm	Perched	Take-off	Landing	Soliciting food	Foraging	Nesting (male)	Nesting (female)	Total
A	48	61	3	18	26	49	4	30	251	3	493
B	178	178	262	20	51	279	3	19	936	38	1964
C	146	398	147	27	10	392	10	24	1022	9	2185
C2	27	27	139	6	18	65	0	0	50	71	403
D	10	50	0	120	19	101	17	38	82	0	437
E	7	132	13	4	1	116	0	11	113	0	397
J4	78	110	0	65	77	105	76	258	219	0	988
Total	494	956	564	260	202	1107	110	380	2673	121	6867

## Sheet: PCA for pDFA
PCA values for 11 variables of 28 note-types emitted more than 5 times, and by more than 1 individual
NOTE	Duration (ms)	Pitch (Hz)	Pitch Goodness (Hz)	Frequency Modulation (Hz)	Entropy	Mean Frequency (Hz)	Pitch variance	Low frequency (Hz)	High frequency (Hz)	Delta frequency (Hz)	Harmonics	PC1	PC2	PC3	ID Coding
A	16.951	993	18.243	54.9	-2.56	2211	14.26	208.6	5162.5	4953.9	4	-0.05113	-0.49399	-0.41396	1
A	17.127	934	19.261	48	-2.57	2816	14.72	469.3	8239.1	7769.8	4	0.36695	0.19763	0.82167	2
A	15.951	936	21.492	54.4	-2.78	2593	15.24	365	8291.2	7926.2	5	0.42086	0.02406	1.1612	2
A	16.168	1081	15.856	44.8	-2.64	2920	15.33	381.2	8072	7690.8	4	0.78511	0.34028	0.80349	3
A	15.982	887	20.885	55.3	-1.95	2313	14.31	424.8	8581.8	8157	6	0.29454	-0.64258	1.31178	4
A-5	15.181	679	19.274	57.7	-1.92	1952	13.54	209.8	5838.1	5628.4	4	-0.04058	-1.17284	-0.19553	1
A-5	15.312	656	23.681	57.9	-1.81	1981	13.65	279.7	7586.1	7306.4	4	-0.10785	-1.07368	0.59723	1
A-5	14.916	669	20.586	56.3	-1.57	2160	13.8	476.4	7362.7	6886.3	4	0.25797	-0.80698	0.36329	2
A-5	14.883	719	21.005	60.4	-2.03	2020	13.65	433.1	6583.2	6150.1	4	-0.00312	-0.7427	0.0179	2
A-5	15.214	680	21.643	56.5	-1.83	2012	13.72	346.5	7536	7189.5	4	0.02674	-0.94263	0.50184	2
A-6	13.659	675	18.955	57.1	-2.39	1703	13.4	324.3	5113.4	4789.1	2	-0.21817	-0.71577	-1.02223	1
A-6	13.984	685	16.544	54.9	-2.49	1688	13.39	374.2	5163.3	4789.1	4	-0.20391	-0.81388	-0.7522	1
A-6	14.055	738	18.237	57.8	-2.58	1560	13.47	324.3	5238.1	4913.9	4	-0.30994	-0.85616	-0.65427	2
A-6	14.782	679	19.313	57.7	-2.18	1718	13.44	399.1	5138.3	4739.3	3	-0.23079	-0.79957	-0.83972	2
A-6	13.984	643	18.347	55.9	-2.2	1753	13.44	274.4	5013.6	4739.3	3	-0.15744	-0.95914	-0.84816	3
B	16.075	861	14.717	45	-3	2891	15.3	541.4	8986.9	8445.5	4	0.82993	0.53252	1.05045	1
B	16.564	857	13.431	43.6	-2.57	2964	15.06	324.8	7615.4	7290.6	5	0.80019	-0.05985	0.76275	2
B	16.443	822	16.423	45.1	-2.2	2924	14.56	469.2	9311.7	8842.5	10	0.56852	-0.59979	2.21774	3
B	17.84	774	13.401	40.9	-2.53	2816	14.98	541.4	7831.9	7290.6	4	0.67288	0.19223	0.54525	3
B	16.383	696	15.569	40.4	-2.58	2549	14.89	360.9	7723.7	7362.7	7	0.40051	-0.45249	1.08289	4
B4	15.41	503	13.664	38.3	-1.31	1481	13.31	344.9	4346.4	4001.4	4	-0.15293	-1.49246	-1.10408	1
B4	13.984	594	19.665	56.3	-1.66	2211	14.34	241.5	6209.1	5967.6	4	0.46993	-1.0353	0.07495	1
B4	15.888	563	13.035	41.5	-1.64	1693	13.46	310.5	4691.3	4380.9	5	-0.06996	-1.39045	-0.7422	2
B4	16.804	623	16.811	49.6	-1.62	1868	13.78	207	5519.2	5312.2	4	0.02284	-1.32915	-0.31685	3
B4	16.564	578	20.589	51.9	-1.31	2061	13.71	413.9	6105.6	5691.7	7	-0.05073	-1.39599	0.38553	4
C	13.659	821	15.116	50.3	-1.46	2018	14.24	442.9	6246.7	5803.9	3	0.64457	-0.68041	-0.34078	1
C	13.877	834	16.471	44.6	-2.1	2252	14.47	349.6	8903.9	8554.3	3	0.60987	-0.36534	0.84762	2
C	14.425	1637	13.312	43.4	-2.56	1893	14.7	295.4	6368	6072.6	2	0.3382	0.25994	-0.47643	3
C	14.849	932	13.491	46.5	-1.94	2096	14.39	479.3	7763.9	7284.6	2	0.67449	-0.22059	0.08113	4
C	14.336	904	14.826	40.2	-1.99	1967	14.57	255.6	8914.1	8658.5	2	0.60547	-0.49376	0.70832	5
C2	14.091	631	12.004	41.5	-1.29	2221	14.04	321.4	8503.6	8182.2	3	0.89737	-0.98707	0.62446	1
C2	14.489	701	13.737	44.5	-1.66	2032	14.46	256.4	6512.4	6256	4	0.61763	-0.98317	0.05548	2
C2	15.181	2029	13.289	43.8	-1.52	2417	14.91	364.9	9255.5	8890.6	4	0.98038	0.20186	1.16884	3
C2	15.762	710	13.642	44.2	-1.4	2175	14.33	331.7	7032.9	6701.1	4	0.66448	-0.96455	0.26109	4
C2	13.948	675	13.338	40.9	-1.06	2442	14.45	232.2	7696.3	7464.1	5	0.99065	-1.19219	0.77689	5
C6	11.734	1488	13.759	50.7	-2.9	2904	15.36	957.6	10484.8	9527.2	0	1.43167	1.90701	0.64595	1
C6	11.861	1328	11.76	40.3	-2.51	2697	15	937.6	8299.4	7361.8	0	1.16272	1.53919	-0.37518	2
C6	11.903	1311	12.51	37.5	-2.72	3195	15.17	798.7	7986.8	7188.2	0	1.20643	1.6824	-0.37118	2
C6	10.712	1336	12.211	41.2	-3.14	2740	15.09	798.7	3715.6	2916.9	0	0.7391	1.69408	-2.26995	2
C6	11.301	1290	11.954	37	-3.05	2755	15.03	902.9	7813.2	6910.4	0	0.96548	1.76051	-0.61149	2
D	13.475	699	14.286	46.8	-1.88	2566	14.33	266.5	4131.1	3864.6	2	0.61951	-0.46319	-1.29026	1
D	13.512	931	12.47	44.3	-2.04	3152	13.93	316.5	2831.8	2515.3	1	0.6037	0.11692	-2.11925	1
D	15.635	623	11.891	37.3	-1.42	1511	13.66	316.5	2565.3	2248.8	1	-0.03925	-1.05483	-2.3278	2
D	13.1	938	13.225	41.5	-1.94	1971	14.02	433.1	3431.5	2998.4	2	0.22512	-0.29318	-1.85464	2
D	14.646	974	12.369	43.1	-1.94	1911	14.09	299.8	3081.7	2781.9	1	0.21275	-0.41921	-2.04983	2
E	15.408	521	15.518	62.9	-1.3	1751	15.47	331.2	5157.6	4826.4	4	1.05477	-1.24276	-0.26462	1
E	12.186	370	14.646	51.3	-1.35	1693	15.09	307.6	4802.7	4495.2	3	0.94788	-1.20512	-0.75948	1
E	12.753	588	16.846	55.8	-0.93	2065	13.46	282.7	8480.8	8198.1	5	0.70045	-1.60069	1.01773	2
E	13.364	547	16.062	53.4	-1.07	1364	13.28	231.3	6758.9	6527.6	3	0.26382	-1.7526	-0.10642	3
E	11.519	535	20.261	48.1	-0.94	2751	13	231.3	5422.6	5191.3	8	0.20575	-1.64194	0.22493	3
E6	15.73	1097	16.205	46.1	-2.38	2748	15.57	336.8	8856.6	8519.9	5	0.94304	0.04284	1.37238	1
E6	14.197	997	17.501	48.5	-2.42	2355	15.61	471.5	8620.9	8149.4	5	0.85971	0.04995	1.16407	2
E6	14.714	1085	19.529	51.7	-2.23	2507	15.45	269.4	8688.3	8418.8	7	0.744	-0.42129	1.70865	3
E6	16.413	962	17.047	54.4	-2.18	2346	14.95	303.1	8823	8519.9	4	0.72259	-0.40784	1.18472	3
E6	16.199	1003	16.056	50.6	-2.14	2366	14.85	303.1	8991.3	8688.3	4	0.72691	-0.38262	1.20526	3
F	15.908	777	20.83	8.3	-3.26	2400	12.2	231.2	6804.9	6573.6	5	-1.67278	-0.24495	-0.10469	1
F	16.578	843	21.197	11.8	-2.59	1873	12.37	297.3	7531.6	7234.3	5	-1.54564	-0.6205	0.22606	1
F	16.562	847	21.895	15.6	-2.91	1912	12.28	396.4	7762.8	7366.4	5	-1.62124	-0.36337	0.25572	1
F	16.676	735	21.836	11.4	-2.87	2126	11.95	330.3	5549.6	5219.3	4	-1.8521	-0.36871	-0.84708	2
F	15.649	784	21.993	14.6	-2.8	1970	12.11	330.3	6738.8	6408.5	5	-1.6716	-0.51668	-0.16799	3
F5	17.185	633	15.427	52.7	-1.54	1531	13.62	259.3	4278.8	4019.5	2	-0.04751	-1.28902	-1.24877	1
F5	17.672	548	17.849	48.8	-1.37	1311	13.41	412.6	5386.4	4973.9	4	-0.34285	-1.47646	-0.55004	2
F5	17.756	577	19.832	56.3	-1.25	1345	13.28	389.7	5890.7	5501	4	-0.31848	-1.58574	-0.26271	2
F5	18.553	629	19.604	58.4	-1.27	1868	13.51	366.7	6853.4	6486.6	4	-0.00434	-1.36432	0.2513	3
F5	17.53	564	15.735	51.7	-1.45	1247	13.36	366.7	5134.3	4767.6	2	-0.19502	-1.38023	-0.9989	4
G	15.394	1679	22.81	15.3	-3.12	2190	13.35	437.8	7779	7341.2	7	-1.3374	0.45857	0.66286	1
G	14.654	2010	21.705	17.6	-2.94	2683	13.99	471.5	8183.1	7711.7	4	-0.67688	1.22123	0.41406	1
G	14.436	2140	23.015	19.5	-3.11	2552	13.88	437.8	10809.8	10372	7	-0.74812	0.95883	2.02561	1
G	14.404	2126	23.219	18.9	-2.85	2852	14.18	471.5	8216.8	7745.3	7	-0.66613	1.08094	0.98933	1
G	14.404	1645	21.462	19.7	-2.57	2372	13.68	471.5	6162.6	5691.1	4	-0.82212	0.644	-0.45902	2
G5	17.756	847	15.859	46.3	-2.17	2312	14.61	586.4	8071.8	7485.4	7	0.35674	-0.41399	1.10637	1
G5	17.784	824	16.73	51.2	-1.99	2406	14.45	448.4	7726.9	7278.4	8	0.35579	-0.80778	1.25164	1
G5	18.714	829	15.937	41.4	-2.01	2561	14.34	551.9	6381.6	5829.6	5	0.18178	-0.25158	0.07009	1
G5	16.624	788	17.481	49	-2.03	2452	14.29	586.4	6036.6	5450.2	5	0.24385	-0.28007	-0.09819	1
G5	16.774	780	17.012	51	-2.3	2266	14.5	482.9	8175.3	7692.4	5	0.38069	-0.40011	0.88064	2
I	15.051	1323	21.321	15.2	-2.53	1901	13.28	409.4	5902.3	5492.9	4	-1.19444	0.0939	-0.6079	1
I	14.685	1163	21.49	12.2	-2.91	1981	13.22	443.5	5288.2	4844.7	4	-1.36844	0.25232	-0.93088	1
I	15.342	1330	21.758	14.6	-2.92	2044	13.38	443.5	5492.9	5049.4	3	-1.28847	0.48766	-0.96376	1
I	15.394	1496	22.073	12.9	-2.58	2209	13.7	307.1	5697.6	5390.6	4	-1.09638	0.29941	-0.55132	1
I	16.302	1078	22.011	16.1	-2.29	1969	13.23	341.2	5561.2	5220	4	-1.22052	-0.26678	-0.63665	2
J	14.777	1598	19.985	22.7	-2.72	2480	13.72	445.5	6236.7	5791.2	5	-0.70912	0.54706	-0.23655	1
J	14.514	1522	19.698	19.2	-2.97	2471	13.7	514	7127.6	6613.6	5	-0.74377	0.71256	0.05249	1
J	14.96	1782	20.957	19	-2.98	2650	14.04	445.5	7470.3	7024.8	4	-0.65568	1.02259	0.14873	2
J	15.066	2182	22.486	18.9	-2.43	2856	14.15	445.5	9046.6	8601.1	6	-0.46463	0.97458	1.21772	2
J	15.511	2152	22.129	17.3	-2.49	2807	14.2	582.5	8566.9	7984.3	5	-0.51163	1.26069	0.75693	3
J4	14.302	649	23.214	64.2	-2.1	1743	13.97	300.7	6464.7	6164	3	-0.02569	-0.90968	-0.04616	1
J4	14.544	992	22.806	61.3	-2.1	1848	14.17	350.8	6665.1	6314.3	4	-0.00048	-0.61946	0.17075	2
J4	13.913	828	19.99	60.2	-1.58	2428	14.03	225.5	7341.6	7116.1	4	0.55444	-0.92448	0.54842	3
J4	13.984	922	19.342	60.8	-1.61	1721	14.11	325.7	7817.7	7492	5	0.3881	-1.09967	0.79665	3
J4	14.232	669	17.79	56.5	-1.91	1632	14.06	325.7	4810.9	4485.2	2	0.1489	-0.86604	-1.0335	4
K	14.785	1662	22.76	15.9	-2.75	2219	13.59	424.3	5267.9	4843.7	4	-1.18877	0.63289	-0.83635	1
K	15.089	1439	24.341	14.6	-2.78	2098	13.46	424.3	4914.4	4490.1	4	-1.42505	0.45004	-0.97892	1
K	14.877	1545	21.036	15.6	-3.05	2232	13.47	495	4985.1	4490.1	3	-1.19999	0.84726	-1.22355	1
K	14.646	1454	22.497	17.9	-2.88	2057	13.65	388.9	7389.3	7000.4	7	-1.1032	0.11872	0.58759	2
K	15.231	1719	22.623	20.7	-2.9	2357	13.69	565.7	7707.5	7141.8	7	-0.99081	0.65201	0.64483	3
K8	7.203	557	15.192	49.6	-1.16	1684	13.49	361.1	4236.7	3875.6	5	0.53728	-1.41563	-1.04521	1
K8	9.1	895	13.18	46.7	-1.87	3157	15.27	722.2	8256.7	7534.6	5	1.69294	0.43433	0.71817	2
K8	8.476	1219	13.225	48.7	-2.06	2949	15.42	649.9	8016	7366	3	1.67965	0.759	0.30087	2
K8	8.822	638	14.744	55.1	-1.4	3090	14.45	457.4	7679	7221.6	8	1.47543	-0.78863	1.12806	3
K8	8.65	1163	13.383	54.7	-2.26	2745	15.54	505.5	5079.2	4573.7	3	1.46117	0.50795	-0.82267	4
L	15.562	1955	26.696	8.8	-2.85	3033	14.39	423.3	9101	8677.7	7	-0.89494	1.09613	1.47813	1
L	13.611	1415	24.505	12.1	-2.48	2511	13.88	423.3	6843.4	6420.1	4	-0.86904	0.57354	-0.08581	2
L	14.576	1424	22.676	16	-2.64	2384	13.71	388	5785.2	5397.1	4	-0.97942	0.4583	-0.54629	2
L	13.443	1432	22.093	9.4	-2.91	2462	13.82	388	5361.9	4973.8	4	-1.03046	0.69258	-0.78901	2
L	15.569	1469	25.377	10.2	-2.57	2419	13.92	317.5	9101	8783.6	7	-1.03163	0.15214	1.47157	3
M	21.77	1748	14.471	45.5	-2.99	2225	14.87	542.3	6643.4	6101.1	4	-0.10764	0.70342	0.008	1
M	19.296	1394	20.144	13.4	-3.31	1994	13.34	411.2	6270.9	5859.7	4	-1.55363	0.44671	-0.43264	2
M	19.178	1612	21.291	14.7	-3.21	2113	13.41	376.9	7813	7436	4	-1.41941	0.55652	0.27558	2
M	20.023	1462	20.594	17.8	-3.02	2066	13.41	445.5	5894	5448.5	4	-1.45141	0.41956	-0.5397	2
M	19.172	1808	22.687	14.4	-3.06	2163	13.44	479.7	8806.7	8327	5	-1.40838	0.71054	0.82135	3
N	26.294	963	19.05	6.2	-3.46	1764	12.74	1077.6	4041	2963.4	1	-2.3562	1.20229	-2.3004	1
N	24.789	1510	20.905	16.5	-3.3	1694	13.44	774.5	7509.6	6735.1	5	-1.86268	0.70964	0.15059	2
N	26.432	2314	26.507	17.9	-2.46	2291	13.69	875.6	7577	6701.4	5	-1.82278	1.34858	0.32706	3
N	27.885	2067	26.95	15.8	-2.39	2033	13.42	774.5	7644.3	6869.8	5	-2.1011	0.85984	0.41128	3
N	27.268	1454	21.483	17.3	-2.83	1759	13.11	976.6	6499.3	5522.8	4	-2.01636	0.79895	-0.5152	3
N4	8.115	2142	16.489	49.2	-2.12	3210	15.41	911.4	6900.7	5989.3	2	1.42054	2.02339	-0.51239	1
N4	8.822	2277	18.254	61.1	-2.64	2877	15.65	1204.4	7942.3	6738	2	1.35027	2.55276	-0.19708	1
N4	6.92	2321	18.191	64.6	-2.55	3061	15.57	1399.7	7649.4	6249.7	2	1.56073	2.88983	-0.46699	2
N4	7.408	2382	18.644	67.3	-2.96	3281	15.94	1595	7649.4	6054.4	2	1.63101	3.49999	-0.52669	3
N4	7.203	1153	16.903	52	-1.88	2416	14.75	1106.7	7063.5	5956.7	1	1.21024	1.19726	-0.81054	3
O6	5.65	452	15.719	68.1	-1.12	1446	12.66	183.4	3148.9	2965.5	3	0.49887	-1.88666	-1.78599	1
O6	6.92	366	13.697	38.8	-1.03	3114	13.65	500.8	2620.9	2120.1	3	1.0052	-0.51344	-2.08337	2
O6	6.92	397	12.685	37.6	-1.97	2280	13.79	350.6	2453.9	2103.4	2	0.5461	-0.5341	-2.35235	2
O6	6.92	1406	12.958	42.6	-1.81	4679	15.52	333.9	2403.9	2070	3	1.94342	1.17223	-1.79021	2
O6	6.55	1259	13.509	49.1	-1.9	4642	15.59	300.5	2888	2587.5	4	2.04426	0.92057	-1.35473	2
S9	9.939	1896	15.729	60.1	-1.61	3003	15.56	331	7282.7	6951.7	1	1.73617	0.73447	0.00328	1
S9	9.581	1766	16.676	62.8	-1.96	2330	15.06	562.8	4899.3	4336.5	0	1.10712	0.87652	-1.44397	1
S9	10.332	1409	17.751	59.3	-1.72	2126	14.78	562.8	4833.1	4270.3	1	0.85516	0.33946	-1.30658	1
S9	9.209	1938	19.912	67.5	-1.88	2611	15.17	728.3	6918.6	6190.3	2	1.24097	1.12261	-0.26954	1
S9	9.045	1966	22.354	70.5	-2.27	3044	15.38	728.3	8573.8	7845.5	3	1.34135	1.41486	0.6796	2
Y3	15.442	1009	21.166	53.8	-2.68	2009	14.88	398.9	8477.4	8078.4	5	0.17432	-0.20671	1.10607	1
Y3	16.322	1046	18.775	50.5	-2.7	1963	14.72	332.4	8444.1	8111.7	6	0.10865	-0.42264	1.23718	1
Y3	16.714	1060	18.606	49.6	-2.79	2313	14.7	299.2	8610.3	8311.1	6	0.17303	-0.28401	1.34601	1
Y3	17.784	1023	16.502	52.3	-2.49	2237	14.34	299.2	8244.7	7945.5	6	0.20191	-0.57978	1.16203	1
Y3	16.951	982	17.091	51.3	-2.16	2451	15.09	266	7646.3	7380.3	5	0.61984	-0.4636	0.90163	2
Z4	21.039	1518	19.189	13.5	-3.27	2163	13.55	699.6	9694.8	8995.2	3	-1.18587	1.05144	0.72484	1
Z4	20.225	1196	19.935	13.3	-3.2	1968	13.29	732.9	7596	6863	4	-1.46335	0.67415	-0.05378	2
Z4	20.237	1398	21.815	12.7	-2.98	2156	13.59	732.9	11893.7	11160.7	5	-1.09185	0.74061	2.02019	2
Z4	20.979	1424	20.224	16.3	-2.83	1898	13.25	633	9528.3	8895.3	5	-1.31659	0.35467	1.03227	3
Z4	19.806	1317	20.298	12.5	-3.08	1954	13.2	566.4	11793.7	11227.4	4	-1.19359	0.44104	1.81357	4

## Sheet: Correlation matrix
Correlation Matrix for 11 acoustic variables
	Pitch	Pitch Goodness	Frequency Modulation	Entropy	Mean Frequency	Pitch variance	Low frequency	High frequency	Delta frequency	Harmonics
Duration	0.0273305	0.386385	-0.45617	-0.361917	-0.432196	-0.413537	-0.0415614	0.270425	0.281	0.308
Pitch		0.391762	-0.378263	-0.559078	0.408191	0.243959	0.547767	0.342837	0.281	-0.037
Pitch Goodness			-0.46923	-0.418238	-0.176749	-0.446012	0.023728	0.269283	0.272	0.423
Frequency Modulation				0.62538	0.0256271	0.521117	-0.0556778	-0.127086	-0.123	-0.226
Entropy					-0.147863	0.0862513	-0.365619	-0.330057	-0.291	-0.062
Mean Frequency						0.608001	0.294426	0.148228	0.114	0.026
Pitch variance							0.290841	0.223608	0.191	-0.18
Low frequency								0.225413	0.104	-0.302
High frequency									0.992	0.383
Delta frequency										0.429
